# Supplementary material for: Hybrid two-stage active contour method with region and edge information for intensity inhomogeneous image segmentation
Source: PLoS One. 2018 Jan 29;13(1):e0191827. doi: 10.1371/journal.pone.0191827 (PMC5788363; doi:10.1371/journal.pone.0191827)
Supplement: S1 Dataset — (ZIP) [file pone.0191827.s001.zip]

Archive with 15 entries (15 files):
- Oiginal images used/3.bmp
- Oiginal images used/4.bmp
- Oiginal images used/5.jpg
- Oiginal images used/7.gif
- Oiginal images used/fig1.JPG
- Oiginal images used/img3.JPG
- Oiginal images used/img3noisy.JPG
- Oiginal images used/img4.JPG
- Oiginal images used/img4noisy.JPG
- Oiginal images used/img5.JPG
- Oiginal images used/O19.jpg
- Oiginal images used/O20.jpg
- Oiginal images used/O21.jpg
- Oiginal images used/TwoObj.bmp
- Oiginal images used/v.bmp
